# Supplementary material for: Robust Inclusion Complex of Topotecan Comprised within a Rhodamine-Labeled β-Cyclodextrin: Competing Proton and Energy Transfer Processes
Source: Pharmaceutics. 2023 May 30;15(6):1620. doi: 10.3390/pharmaceutics15061620 (PMC10303446; doi:10.3390/pharmaceutics15061620)
Supplement: Supplementary file 1 [file pharmaceutics-15-01620-s001.zip]

Archive with 1 entries (1 files):
- pharmaceutics-2348745-supplementary.pdf
